# Supplementary material for: Spatially Refined Time-Varying Reproduction Numbers of COVID-19 by Health District in Georgia, USA, March–December 2020
Source: Epidemiologia (Basel). 2021 May 28;2(2):179–97. doi: 10.3390/epidemiologia2020014 (PMC9620885; doi:10.3390/epidemiologia2020014)
Supplement: Supplementary file 1 [file epidemiologia-02-00014-s001.zip]

Archive with 1 entries (1 files):
- epidemiologia-1037287-supplementary.pdf
